# Supplementary material for: Lonicera japonica Thunb. Ethanol Extract Exerts a Protective Effect on Normal Human Gastric Epithelial Cells by Modulating the Activity of Tumor-Necrosis-Factor-α-Induced Inflammatory Cyclooxygenase 2/Prostaglandin E2 and Matrix Metalloproteinase 9
Source: Curr Issues Mol Biol. 2024 Jul 9;46(7):7303–23. doi: 10.3390/cimb46070433 (PMC11276375; doi:10.3390/cimb46070433)
Supplement: Supplementary file 1 [file cimb-46-00433-s001.zip]

Archive with 1 entries (1 files):
- cimb-3064180-supplementary.pdf
